# Supplementary material for: Therapeutic hypothermia after out of hospital cardiac arrest improve 1-year survival rate for selective patients
Source: PLoS One. 2020 Jan 7;15(1):e0226956. doi: 10.1371/journal.pone.0226956 (PMC6946126; doi:10.1371/journal.pone.0226956)
Supplement: S1 Dataset — (XLSX) [file pone.0226956.s005.xlsx]

## Sheet: Pts Characterisitics - TH
מס"ד	תאריך אשפוז	שם (ר"ת)	גיל	מין	עישון	משקל (ק"ג)	גובה (ס"מ)	BMI	Obesity	יתר לחץ דם	היפרליפדמיה	אי ספיקת כליות כרונית	סוכרת	היסטוריה משפחתית של מחלת לב איסכמית	מחלת לב איסכמית	מספר אוטמים בעבר	ניתוח מעקפים	קרדיומיופתיה איסכמית (EF <45)	מחלה מסתמית (דרגה חומרה בינונית ומעלה)	Atrial fibrillation	הפרעות קצב חדריות	S/P OHCA	הפרעות הולכה	מושתל קוצב/ICD/CRTD	LVEF	CHF (LVEF<=45)	הפרעה דיאסטולית	חום גוף	אישונים מורחבים	מונשם	מיקום האירוע	פרודרום תעוקתי	זמן איסכמיה (דקות)	זמן עד -ROSC (דקות)	זמן עד להתחלת היפותרמיה טיפולית	PRIMARY ARRYTHMIA	ISCHEMIC CHANGES ON ECG	LBBB	Wall Involvement	CT מח טרם היפותרמיה	CT מח לאחר היפותרמיה	חום במהלך הקירור או קושי בהגעה לטמפ הרצויה	Sepsis Origin	Culture Positive	CPC post hypothermia	LVEF	Reduced Lv Function (LV<045)	Ischemic MR	TR
1	2011-12-23	ס"א	43	0	1	60	160	23.43	0	0	1	0	0	1	0	0	0	0	0	0	0	0	0	0	0		0	36.2	1	1	2	0	0	60		1	1		1	0	0	1	1	1	3	45	1	1	1
2	2013-02-13	י"א	47	0	0	80	175	26.12	0	0	0	0	0	0	0	0	0	0	0	0	0	0	0	0	0		0	36	0	1	2	0	0	5		2	1		1	1	0	0	1	1	3	50	0
3	2015-11-23	מ"א	52	0	1	60	170	20.8	0	0	0	0	0	1	0	0	0	0	0	0	0	0	0	0	0		0	36	0	1	1	1	13			2	1		1	0	1	0			3	30	1
4	2016-06-21	נ"א	56	0	0	75	165	27.5	0	1	1	0	1	0	1	0	0	0	0	1	0	0	0	0	35	1	0	36	1	1	1	0	7	13		2	1		1	0	3	0			4
5	2011-10-31	נ"א	42	1	0				0	0	0	0	0	0	0	0	0	0	0	0	0	0	0	0	0		0	37.6	0	1	1	0	4	10		2	0		0	1	0	1	1	1	1	35	1	1	1
6	2016-02-22	א"א	56	0	1	90	180	27.8	0	0	0	0	0	1	1	0	0	0	0	1	0	0	0	0	40	1	0	36	0	1	2	0	0	28		2	1		1	0	1	0	2	1	5	25	1
7	2011-07-14	א"א	65	0	0	65	170	22.49	0	0	1	0	0	1	1	1	1	0	0	0	0	0	0	0	30	1	0	36.7	0	1	1	1	0	30		2	1		2	0	0	0			1	45	1	1	1
8	2016-09-30	ו"א	91	0	0	70	175	22.9	0	1	1	0	0	0	0	0	0	0	1	1	0	0	0	0	50	0	0	36	0	1	1	1	40	45		2	1		2	1	1	0			5	50	0		1
9	2016-11-29	מ"ב	63	0	2	107.8	177	34.44	1	1	1	1	2	1	1	0	0	0	1	1	0	0	0	0	55	0	0	36	0	1	2	0	0	8		2	0		0	0	3	0		1	4	35	1
10	2012-03-16	ג"ב	51	0	0				0	1	1	0	2	1	1	0	0	0	0	0	0	0	0	0	0		0	38	0	1	2	0	0			2	1		1	1	0	1	5		5	50	0
11	2016-04-08	ר"ב	49	0	1				0	0	0	0	0	0	0	0	0	0	0	0	0	0	0	0	0		0	36.4	0	1	3	1	0	45		2	1		1	0	0	0			5	35	1
12	2017-06-06	י"ב	53	0	0				0	0	0	0	0	0	0	0	0	0	0	0	0	0	0	0	0		0	36	0	1	3	0	0	40		1	1		2	0	0	0		1	5	50	0	1	1
13	2012-07-16	א"ג	41	1	0	90	170	31.14	1	1	0	0	0	0	0	0	0	0	0	0	0	0	0	0	0		0	39.1	0	1	1	0				1	1		2	0	1	0	3	1	5	50	0
14	2012-12-21	מ"ג	53	0	2	130	185	37.98	1	1	1	1	2	0	1	1	0	0	0	0	0	0	0	0	50	0	0	36	0	1	1	1	0			2	1		1	0	1	0			5	45	1
15	2011-09-12	ל"ג	42	0	1				0	0	0	0	0	0	0	0	0	0	0	0	0	0	0	0	0		0	37	0	1	1	0	4	30		2	1		1	1	0	0			5	35	1
16	2011-09-30	א"ג	55	0	0	60	160	23.43	0	0	0	0	0	0	0	0	0	0	0	0	0	0	0	0	0		0	36	0	1	3	1	0	5		2	1		1	0	0	0	1		1	32	1
17	2012-11-14	ס"ד	75	0	1	62	173	20.72	0	0	0	0	0	0	0	0	0	1	0	0	0	0	0	0	30	1	0	36	0	1	1	0	10	60		2	0	1	0	0	0	0			4	25	1
18	2016-09-17	א"ה	71	0	0	65	168	23	0	1	1	0	0	1	0	0	0	0	0	0	0	0	0	0	0		0	36	0	1	1	1	0			2	1		4	1	0	1	1		2	30	1
19	2012-02-18	ד"ו	65	0	0	70	178	22.09	0	1	1	0	2	0	1	1	1	0	1	1	0	0	0	0	55	0	0	36.7	0	1	1	1	0	25		1	1		1	0	1	1	3	1	4	50	0	1
20	2017-05-29	ח"ז	54	0	1	95	180	29.3	0	1	1	0	0	0	1	1	0	0	0	0	0	0	0	0	55	0	0	36	0	1	1	0	0			1	1		2	0	3	1	1		5	50	0
21	2012-11-30	ס"ז	68	1	1	70	153	29.91	0	1	0	0	0	0	0	0	0	0	0	0	0	0	0	0	0		0	36	0	1	3	1	0	25		2	1		1	0	0	0	3	1	3	35	1
22	2017-08-05	י"ז	68	0	0	85	180	26.2	0	1	0	0	0	0	0	0	0	0	0	0	0	0	0	0	0		0	38	0	1	2	1	5			1	1		2	1	0	1	1	1	5	50	0
23	2011-08-12	ר"ז	45	0	1	80	165	29.38	0	0	0	0	2	0	0	0	0	0	0	0	0	0	0	0	0		0	36	1	1	2	1	0	25		1	1		1	0	3	0	4	1	5	50	0	1
24	2013-02-12	א"ח	67	0	0				0	1	1	0	2	0	1	1	1	0	0	0	0	0	0	0	0		0	36	0	1	3	1	0		337	1	1		1	0	1	1	1		4	40	1	1
25	2015-04-24	ד"ח	49	0	1	87	170	30.1	0	1	1	0	0	0	0	0	0	0	0	0	0	0	0	0	0		0	36.5	0	1	1	0	0			1	0		0	1		0			1	70	0
26	2017-03-16	ס"ח	40	1	0	55	170	19.03	0	0	0	0	0	0	0	0	0	0	0	0	0	0	0	0	0		0	36	0	1	2	0	7			2	0		0	1	2	0			5	35	1
27	2012-01-28	ח"ח	61	1	0	75	160	29.3	0	0	1	0	0	0	0	0	0	0	0	0	0	0	0	0	50	0	0	38.1	0	1	1	1	20		180	1	1		1	1		1			5	35	1
28	2016-05-09	ס"ט	56	0	1	86	170	29.75	0	1	1	0	0	0	1	1	0	0	1	0	0	0	0	0	35	1	0		0	1	2	0		40		2	1		1	0	0	0			1	30	1	1
29	2014-01-14	א"י	66	0	1	94	177	30	1	0	0	0	2	0	0	0	0	0	0	0	0	0	0	0	0		0		0	1	3	1	0	20		2	1		1	0	1	1	5		5	35	1
30	04/12/2014	מ"י	69	0	2	94	167	33.7	1	1	1	1	2	0	1	0	0	0	0	0	0	0	0	0	50	0	0	36	0	1	2	0	0	31		1	0		0	1		0			5
31	2015-01-13	מ"ל	54	0	0	86	171	29.4	0	0	1	0	0	1	0	0	0	0	0	0	0	0	0	0	0		0	36	0	1	2	1	10			2	1		1	0	0	1			4
32	2014-05-26	א"מ	59	0	0				0	1	1	0	2	0	0	0	0	0	0	0	0	0	0	0	0		0	36.5	0	1	2	0	0			2	1		2	0	0	1	1		3	35	1	1	1
33	2011-10-25	י"מ	44	1	0				0	0	0	0	0	0	0	0	0	0	0	0	0	0	0	0	0		0	38.5	0	1	2	0	0	7		0	0		0	1	0	0	1	1	3	40	1
34	2011-12-14	מ"מ	45	0	1				0	1	1	0	0	1	0	0	0	0	0	0	0	0	0	0	0		0	36.6	0	1	1	1	2			2	0		0			0	1		1	50	0
35	2011-06-22	ר"מ	39	0	1	90	180	27.77		0	0	0	0	0	0	0	0	0	0	0	0	0	0	0	0		0	38	0	1	1	0	0			2	0		0			0	1	1	1	55	0
36	2014-01-14	מ"מ	55	0	1	95	188	26.9		1	1	0	2	0	1	1	0	0	0	0	0	0	0	0	55	0	0	37.6	0	1	1	1		60		2	0	1	0	1	1	1	1	1	5
37	2015-12-18	ח"מ	52	1	1	70	165	25.71		0	1	0	0	1	0	0	0	0	0	0	0	0	0	0	0		0	36	0	1	2	0	26	56		2	0		0			0	1	1	2	50	0
38	2017-05-19	א"מ	57	0	1	75	170	25.95		0	1	0	0	0	0	0	0	0	0	0	0	0	0	0	0		0	36	0	1	1	0				1	1		2	0	2	0	1		5	50	0
39	2014-04-07	ס"מ	68	1	0				0	0	1	0	0	0	0	0	0	0	0	1	0	0	0	0	0		0	36	0	1	1	1	0	7		1	0		0	1		0			5	55	0	1
40	2014-10-06	י"י	66	0	0	80			0	0	1	0	0	0	0	0	0	0	0	0	0	0	0	0	0		0	36.9	0	1	2	0				2	1		2	0	0	1			1	65	0
41	2014-07-12	א"מ	66	0	1	65	169	22.8		0	0	0	0	0	0	0	0	0	0	0	0	0	0	0	0		0	36	0	1	2	0	0			2	1		1	1	0	0			1	50	0
42	2014-01-01	א"נ	56	0	1	65	165	23.87		0	0	0	0	0	0	0	0	0	0	0	0	0	0	0	0		0	37	0	1	2	0	0			2	1		1	0	1	0	1		5	50	0
43	2017-05-21	מ"ס	74	0	0	100	170	34.6		1	1	0	2	0	0	0	0	0	1	1	0	0	0	1	45	1	0	36	0	1	2	0	15			2	0		0			0			2	50	0	1	1
44	2015-11-12	ל"ס	57	0	1	80	176	25.82		0	1	0	0	1	1	1	0	0	0	0	0	0	0	0	25	1	0	36	0	1	1	1				1	1		1	0	2	0	1	1	5	35	1	1	1
45	2011-11-25	ר"ע	70	1	0	60	157	24.34		1	1	1	2	0	1	0	0	0	0	0	0	0	0	0	35	1	0	35.8	0	1	1	0	20			1	0		0	1	0	0			5	35	1	1
46	2011-12-21	נ"ע	54	0	1				0	0	0	0	0	0	0	0	0	0	0	0	0	0	0	0	0		0	36	0	1	1	1	10	75		2	1		1			0	1		5	38	1
47	2012-04-28	פ"ע	53	0	1	65			0	1	0	0	0	0	0	0	0	0	0	0	0	0	0	0	0		0	36.6	0	1	1	0	5			2	1		1	0	0	0			1	38	1
48	2015-07-27	א"פ	59	0	1				0	0	0	0	0	1	1	1	0	0	0	0	0	0	0	0	35	1	0	36	0	1	1	1	7			2	1		2	0		0	5		5	30	1	1
49	2016-08-12	א"ק	72	0	1				0	1	1	0	0	0	0	0	0	0	0	1	0	0	0	0	50	0	0		0	1	1	1	0	25		2	1		2	0	0	0	1	1	1	50	0	1	1
50	2015-04-28	י"ק	68	0	1				0	0	1	0	0	0	1	0	0	0	0	0	0	0	0	0	60	0	0	37	0	1	1	0	10	25		1	0		0	1		0			3	50	0
51	2016-05-11	ט"ק	53	0	2				0	0	0	0	0	0	0	0	0	0	0	0	0	0	0	0	0		0	36.6	0	1	1	0	7			1	0		0	0	0	0			1	50	0
52	2015-06-17	א"ר	64	1	0				0	0	0	0	0	0	0	0	0	0	0	0	0	0	0	0	60	0	0	37.2	0	1	1	0	0	30		2	0		0	1	3	0	1	1	5	50	0
53	2013-11-10	א"ש	55	0	1				0	0	0	0	0	0	0	0	0	0	0	0	0	0	0	0	0		0		1	1	1	0	0			2	1		1	0	1	1			3	50	0
54	2012-11-08	א"ש	85	0	0				0	1	1	1	0	0	1	1	0	0	0	0	0	0	0	1	0		0	39	0	1	1	0	15			2	0		0	1	0	1			5	40	1
55	2012-09-16	נ"ש	69	0	0				0	0	1	0	2	0	1	1	1	0	0	0	0	0	0	0	0		0	36	0	1	2	0	0			2	1		2	0	1	0	3	1	5	35	1
56	2016-02-26	ש"ת	49	0	1				0	0	0	0	0	0	0	0	0	0	0	0	0	0	0	0	0		0	36	0	1	1	0	15	20		2	0		0	0	2	1			5	28	1
57	2014-02-19	ע"א	51	0	0				0	1	0	0	0	1	0	0	0	0	0	0	0	0	0	0	0		0	36	0	1	1	0	0	34		2	1		1	1	0	0			1	65	0
[truncated: 11 more columns]

## Sheet: MACE & MORTALITY - TH
serial	date of hospitalisation	death date	time to death	in hospital death	30 days mortality	1 y mortality	CPC On discharged	CPC (30 days )	CPC(1 Year)	AMI (30 days)	CHF (30 days)	ARRYTHMIA (30 days)	CARDIAC ARREST (30 days)	SEPSIS (30 days)	30 days DEATH	AMI (1 Year)	CHF (1 Year)	ARRYTHMIA (1 Year)	CARDIAC ARREST (1 Year)	SEPSIS (1 Year)	DEATH (1 Year)
1	2011-12-23			0	0	0	3	1	1	0	0	0	0	0	0	0	0	0	0	0	0
2	2013-02-13			0	0	0	3	2	2	0	0	0	0	0	0	0	0	0	0	0	0
3	2015-11-23			0	0	0	3	2	2	0	0	0	0	0	0	0	0	0	0	0	0
4	2016-06-21	2016-06-28	7	1	0	0	5	5	5	0	0	0	0	0	0	0	0	0	0	0	0
5	2011-10-31			0	0	0	1	1	1	0	0	0	0	0	0	0	0	0	0	0	0
6	2016-02-22	2016-02-29	7	1	0	0	5	5	5	0	0	0	0	0	0	0	0	0	0	0	0
7	2011-07-14			0	0	0	1	1	1	0	0	0	0	0	0	0	0	1	0	0	0
8	2016-09-30	2017-02-16	139	0	0	1	4	4	5	0	0	1	0	1	0	0	0	0	0	0	1
9	2016-11-29	2016-12-04	5	1	0	0	5	5	5	0	0	0	0	0	0	0	0	0	0	0	0
10	2012-03-16	2012-03-20	4	1	0	0	5	5	5	0	0	0	0	0	0	0	0	0	0	0	0
11	2016-04-08	2016-04-10	2	1	0	0	5	5	5	0	0	0	0	0	0	0	0	0	0	0	0
12	2017-06-06	2017-06-13	7	1	0	0	5	5	5	0	0	0	0	0	0	0	0	0	0	0	0
13	2012-07-16	2012-08-10	25	1	0	0	5	5	5	0	0	0	0	0	0	0	0	0	0	0	0
14	2012-12-21	2012-12-28	7	1	0	0	5	5	5	0	0	0	0	0	0	0	0	0	0	0	0
15	2011-09-12	2011-09-13	1	1	0	0	5	5	5	0	0	0	0	0	0	0	0	0	0	0	0
16	2011-09-30			0	0	0	1	1	1	0	0	0	0	0	0	0	0	0	0	0	0
17	2012-11-14	2012-11-15	1	1	0	0	5	5	5	0	0	0	0	0	0	0	0	0	0	0	0
18	2016-09-17			0	0	0	2	1	1	0	0	0	0	0	0	0	0	0	0	0	0
19	2012-02-18	2012-03-08	19	1	0	0	5	5	5	0	0	0	0	0	0	0	0	0	0	0	0
20	2017-05-29			0	0	0	4	3	3	0	0	0	0	0	0	0	0	0	0	1	0
21	2012-11-30	2012-12-13	13	1	0	0	5	5	5	0	0	0	0	0	0	0	0	0	0	0	0
22	2017-08-05	2017-10-18	74	0	0	1	4	4	5	0	0	0	0	0	0	0	0	0	0	1	1
23	2011-08-12	2011-09-01	20	1	0	0	5	5	5	0	0	0	0	0	0	0	0	0	0	0	0
24	2013-02-12	2013-02-16	4	1	0	0	5	5	5	0	0	0	0	0	0	0	0	0	0	0	0
25	2015-04-24			0	0	0	1	1	1	0	0	0	0	0	0	0	0	0	0	0	0
26	2017-03-16			0	0	0	4	3	3	0	0	0	0	0	0	0	0	1	0	0	0
27	2012-01-28	2012-02-09	12	1	0	0	5	5	5	0	0	0	0	0	0	0	0	0	0	0	0
28	2016-05-09			0	0	0	1	1	1	0	0	0	0	0	0	1	0	0	0	0	0
29	2014-01-14			0	0	0	5	3	2	0	0	0	0	0	0	0	0	0	0	0	0
30	04/12/2014	2014-12-10	6	1	0	0	5	5	5	0	0	0	0	0	0	0	0	0	0	0	0
31	2015-01-13	2015-01-16	3	1	0	0	5	5	5	0	0	0	0	0	0	0	0	0	0	0	0
32	2014-05-26	2014-06-13	18	1	0	0	5	5	5	0	0	0	0	0	0	0	0	0	0	0	0
33	2011-10-25			0	0	0	3	1	1	0	0	0	0	0	0	0	0	0	0	0	0
34	2011-12-14			0	0	0	1	1	1	0	0	0	0	0	0	0	0	0	0	0	0
35	2011-06-22			0	0	0	1	1	1	0	0	0	0	0	0	0	0	0	0	0	0
36	2014-01-14			0	0	0	4	4	4	0	0	0	0	0	0	0	0	0	1	1	0
37	2015-12-18			0	0	0	2	1	1	0	0	0	0	0	0	0	0	0	0	0	0
38	2017-05-19			0	0	0	4	4	4	0	0	0	0	0	0	0	0	0	0	0	0
39	2014-04-07	2014-05-10	33	1	0	0	5	5	5	0	0	0	0	0	0	0	0	0	0	0	0
40	2014-10-06			0	0	0	1	1	1	0	0	0	0	0	0	0	0	0	0	0	0
41	2014-07-12			0	0	0	1	1	1	0	0	0	0	0	0	0	0	0	0	0	0
42	2014-01-01			0	0	0	4	2	1	0	0	0	0	0	0	0	0	0	0	0	0
43	2017-05-21			0	0	0	2	1	1	0	0	0	0	0	0	0	0	0	0	0	0
44	2015-11-12	2015-12-06	24	1	0	0	5	5	5	0	0	0	0	0	0	0	0	0	0	0	0
45	2011-11-25	2011-11-28	3	1	0	0	5	5	5	0	0	0	0	0	0	0	0	0	0	0	0
46	2011-12-21			0	0	0	4	3	3	0	0	0	0	0	0	0	0	0	0	0	0
47	2012-04-28			0	0	0	1	1	1	0	0	0	0	0	0	0	0	0	0	0	0
48	2015-07-27	2015-09-02	37	1	0	0	5	5	5	0	0	0	0	0	0	0	0	0	0	0	0
49	2016-08-12			0	0	0	1	1	1	0	0	0	0	0	0	0	0	0	0	0	0
50	2015-04-28			0	0	0	3	3	3	0	0	0	0	0	0	0	0	0	0	0	0
51	2016-05-11			0	0	0	1	1	1	0	0	0	0	0	0	0	0	0	0	0	0
52	2015-06-17	2015-07-10	23	1	0	0	5	5	5	0	0	0	0	0	0	0	0	0	0	0	0
53	2013-11-10			0	0	0	3	2	2	0	0	0	0	0	0	0	0	0	0	0	0
54	2012-11-08	2012-11-12	4	1	0	0	5	5	5	0	0	0	0	0	0	0	0	0	0	0	0
55	2012-09-16	2012-10-16	30	1	0	0	5	5	5	0	0	0	0	0	0	0	0	0	0	0	0
56	2016-02-26	2016-04-05	39	1	0	0	5	4	5	0	0	0	0	0	0	0	0	0	0	0	0
57	2014-02-19			0	0	0	1	1	1	0	0	0	0	0	0	0	0	0	0	0	0

## Sheet: Pts Characterstics - Non-TH
מס"ד	Date of hospitalizsation	age	gender	smoking	BMI	Obesity	hypertension	hyperlipidemia	אי ספיקת כליות כרונית	diabetes mellitus type II	family history of ischemic heart disease	ischemic heart disease	number of prior revascularization	prior CABG	redcued EF (LVEF<35)	significant valvular disease	Atrial fibrillation	prior VT/TDP	S/P OHCA	conducation disorder	pacemaker/ICD/CRTD	LVEF	CHF (LVEF<=45)	diastolic dysfunction	Fever on admission	dilated pupil on admission	mechanical ventilation on admission	place of event	prodrome of chest pain	PRIMARY ARRYTHMIA	ISCHEMIC CHANGES ON ECG	NEW LBBB	INFARCT WALL INVOLVMENT	BRAIN CT ON ADMISSION	fever during hypothermia	Sepsis Origin	LVEF (%) simpson methods of assesment	Reduced Lv Function (LV<35%)	Ischemic MR	RWMA	Primary PCI prior hypothermia	No of significant lesions	infarct related artery	method of PCI intervention	succesful PCI	CRTD implantation
1	2007-03-21	58	0	1		0	1	0	0	0	0	0	0	0	0	0		0	0	0	0		0	0	0	0	0	3	1	2	1	0	1	0	1	1	30	1	0	1	1	0	2	3	1	0
2	2005-09-26	71	0	0	26.76	0	1	0	0	0	0	0	0	0	0	1		0	0	0	0	40	1	0	0	0	0	2	0	2	0	0	0	1	0	0	40	1	0	0	0	0	0		0	1
3	2001-02-02	44	1	0		0	0	0	0	0	0	0	0	0	0	0		0	0	0	0		0	0	0	0	0	1	1	2	1	0	4	1	1	4			0	0	0	0	0		0	0
4	2002-02-14	14	1	0		0	0	0	0	0	1	0	0	0	0	0		0	0	0	0		0	0	0	0	0	2	1	2	1	0	1	1	1	1	40	1	1	0	0	0	0		0	0
5	2002-11-07	46	1	0		0	1	1	0	2	0	0	0	0	0	0		0	0	0	0		0	0	0	0	0	1	0	3	0	0	0	1	0	4			0	0	0	0	0		0	0
6	2001-08-22	30	1	0		0	0	0	0	0	0	0	0	0	0	0		0	0	0	0	50	0	0	0	0	0	2	0	2	0	0	0	1	1	4	30	1	1	0	0	0	0		0	0
7	2001-08-22	72	0	2		0	1	0	0	2	0	0	0	0	0	0		0	0	0	0		0	0	0	0	0	2	0	2	0	1	0	1	0	0	45	1	0	0	0	0	0		0	1
8	2001-03-27	65	0	1		0	1	0	1	0	1	1	1	1	0	1		0	0	0	0	30	1	0	0	0	0	1	0	2	0	0	0	1	0	0	30	1	0	0	0	0	0		0	0
9	2005-09-29	56	0	1		0	0	1	0	0	1	1	2	0	0	0		0	0	0	0	25	1	0	0	0	0	1	0	2	0	0	0	1	0	0	25	1	0	0	0	0	0		0	1
10	2005-05-09	79	0	2		0	0	0	0	0	0	0	0	0	0	0		0	0	0	0		0	0	0	0	0	2	0	2	0	0	0	0	1	1	40	1	1	0	0	3	1	3	1	0
11	2002-05-29	89	0	2		0	1	0	0	0	0	1	1	0	0	0		0	0	0	0	55	0	0	0	0	0	2	0	2	0	0	0	1	0	1	30	1	0	0	0	3	0		0	1
12	2006-04-15	37	0	0		0	0	0	0	0	0	0	0	0	0	0		0	0	0	0		0	0	0	0	0	2	0	2	0	0	0	0	1	1	50	0	0	0	0	0	0		0	0
13	2001-08-01	87	1	0	21.28	0	0	0	0	0	0	0	0	0	0	1		0	0	0	0	50	0	0	0	0	0	1	0	1	0	0	0	0	0	0			0	0	0	0	0		0	0
14	2006-04-18	37	0	1	30.86	1	0	1	0	0	0	0	0	0	0	0		0	0	0	0		0	0	0	0	0	1	1	2	0	1	1	0	1	4	35	1	0	0	1	3	2	3	1	0
15	2001-09-14	71	1	0	22.43	0	0	1	0	0	0	1	0	0	0	0		0	0	0	0		0	0	0	0	0	1	1	3	1	0	2	0	1	0	35	1	1	0	0	0	0		0	0
16	2003-05-07	81	0	0		0	0	0	0	0	0	1	3	1	0	0	1	0	0	0	0		0	0	0	0	0	1	0	2	0	0	0	0	1	4	35	1	1	0	0	0	0		0	0
17	2007-05-21	63	0	0	31.83	1	1	0	1	2	0	0	0	0	0	0		0	0	0	0		0	0	0	0	0	1	0	2	0	0	0	0	0	0	35	1	1	0	0	0	0		0	0
18	2005-05-27	51	1	0		0	1	1	0	0	1	1	1	0	0	0		0	0	0	0	50	0	0	0	0	0	3	1	2	1	0	2	0	0	0	50	0	1	0	1	1	4	3	1	0
19	2007-08-19	80	1	0	27.54	0	1	1	1	2	0	1	0	1	0	0	1	0	0	0	0	60	0	0	0	0	0	1	0	2	0	0	0	0	0	0	50	0	0	0	0	0	0		0	0
20	2003-06-21	73	0	0		0	1	0	0	2	0	0	0	0	0	0		0	0	0	0		0	0	0	0	0	1	0	2	0	0	0	0	1	4	60	0	0	0	0	0	0		0	0
21	2005-04-09	66	0	2		0	0	0	0	0	0	1	2	1	0	0		0	0	0	0	50	0	0	0	0	0	1	0	2	0	0	0	0	1	4	25	1	1	0	0	0	0		0	0
22	2006-06-11	77	0	2	24.22	0	1	1	1	2	1	1	0	0	0	1		0	0	0	0	25	1	0	0	0	0	1	0	2	0	1	0	0	0	0			0	0	0	0	0		0	0
23	2004-11-19	87	0	1		0	0	0	0	0	0	1	0	1	0	1		1	0	0	0	50	0	0	0	0	0	1	0	2	0	0	0	0	1	2	45	1	0	0	0	0	0		0	1
24	2007-06-13	78	0	0	31.14	1	1	1	0	0	0	1	2	0	0	0	1	0	0	0	0	45	1	0	0	0	0	2	0	1	0	1	0	0	1	1	45	1	0	0	0	0	0		0	0
25	2006-10-16	66	1	0	26.42	0	1	1	0	0	0	0	0	0	0	0		0	0	0	0		1	0	0	0	0	3	0	1	0	0	0	0	0	0	45	1	0	0	0	0	0		0	1
26	2000-03-06	47	0	1		0	0	0	0	0	0	0	0	0	0	0		0	0	0	0	0	0	0	0	0	0	2	0	1	0	0	0	0	0	0	55	0	0	0	0	0	0		1	1
27	2006-08-26	71	0	2	30.86	1	1	1	0	2	0	1	3	1	0	0		0	0	0	0	20	1	0	0	0	0	1	0	2	0	0	0	0	1	1	25	1	1	0	0	0	0		0	0
28	2006-12-06	58	0	0		0	0	1	0	0	1	1	1	0	0	0		0	0	0	0	45	1	0	0	0	0	2	0	2	0	0	4	0	1	4	40	1	0	0	0	0	0		0	0
29	2007-09-17	59	0	0		0	0	0	0	0	0	0	0	0	0	1	1	0	0	0	0	40	1	0	0	0	0	1	0	2	0	0	0	0	0	0	15	1	0	0	0	0	0		0	0
30	2001-03-28	63	0	2		0	1	1	0	2	0	1	1	0	0	0		0	0	0	0	0	0	0	0	0	0	1	0	2	0	0	0	0	0	0	20	1	0	0	0	0	0		0	0
31	2001-06-16	63	1	0		0	1	0	0	0	0	0	0	0	0	1		0	0	0	0	25	1	0	0	0	0	1	0	2	0	0	0	0	0	0	25	1	0	0	0	0	0		0	0
32	2005-11-17	67	1	2		0	1	1	0	0	0	1	1	1	0	1		0	0	0	0	20	1	0	0	0	0	1	0	2	0	1	0	0	1	5	20	1	1	0	0	0	0		0	0
33	2003-07-11	58	0	1		0	0	0	0	0	1	0	0	0	0	0		0	0	0	0		0	0	0	0	0	2	1	2	1	0	2	0	0	0	35	1	0	0	0	0	0		0	0
34	2006-12-02	57	0	1	24.44	0	1	1	0	0	0	1	1	0	0	0		1	0	0	0	40	1	0	0	0	0	1	1	2	0	1	0	0	0	0	15	1	1	0	0	3	0		1	1
35	2000-06-20	91	1	0		0	0	0	0	0	0	1	1	0	0	0		0	0	0	0		0	0	0	0	0	2	1	2	0	0	0	0	0	0

## Sheet: MACE & Mortality-Non-TH 
serial	date of hospitalisation	death date	time to date in days	in hospital death	30days mortality	1y mortality	CPC On discharged	CPC - 30 days	CPC(1 Year)	AMI (30 days)	CHF (30 days)	ARRYTHMIA (30 days)	CARDIAC ARREST (30 days)	SEPSIS (30 days)	30 days DEATH	AMI (1 Year)	CHF (1 Year)	ARRYTHMIA (1 Year)	CARDIAC ARREST (1 Year)	SEPSIS (1 Year)	DEATH (1 Year)
1	2007-03-21	2007-03-29	8	1	0	0	0	0	0	0	0	0	0	0	0	0	0	0	0	0	0
2	2005-09-26			0	0	0	1	1	1	0	0	0	0	0	0	0	0	0	0	0	0
3	2001-02-02	2001-03-27	53	1	0	0	0	0	0	0	0	0	0	0	0	0	0	0	0	0	0
4	2002-02-14			0	0	0	5	5	5	0	0	0	0	0	0	0	0	0	0	0	0
5	2002-11-07	2002-11-09	2	1	0	0	0	0	0	0	0	0	0	0	0	0	0	0	0	0	0
6	2001-08-22			0	0	0	2	1	1	0	0	0	0	0	0	0	0	0	0	0	0
7	2001-08-22			0	0	0	1	1	1	0	0	0	0	0	0	0	0	1	0	0	0
8	2001-03-27			0	0	0	1	1	1	0	0	0	0	0	0	0	0	0	0	0	0
9	2005-09-29			0	0	0	1	1	1	0	0	0	0	0	0	0	0	0	0	0	0
10	2005-05-09	2005-05-23	14	1	0	0	0	0	0	0	0	0	0	0	0	0	0	0	0	0	0
11	2002-05-29			0	0	0	1	1	1	0	0	0	0	0	0	0	0	0	0	0	0
12	2006-04-15			0	0	0	5	3	3	0	0	0	0	0	0	0	0	0	0	0	0
13	2001-08-01	2001-08-01	0	1	0	0	0	0	0	0	0	0	0	0	0	0	0	0	0	0	0
14	2006-04-18	2006-04-27	9	1	0	0	0	0	0	0	0	0	0	0	0	0	0	0	0	0	0
15	2001-09-14	2001-09-29	15	1	0	0	0	0	0	0	0	0	0	0	0	0	0	0	0	0	0
16	2003-05-07	2003-05-16	9	1	0	0	0	0	0	0	0	0	0	0	0	0	0	0	0	0	0
17	2007-05-21	2007-05-22	1	1	0	0	0	0	0	0	0	0	0	0	0	0	0	0	0	0	0
18	2005-05-27	2005-06-25	29	1	0	0	0	0	0	0	0	0	0	0	0	0	0	0	0	0	0
19	2007-08-19	2007-08-25	6	1	0	0	0	0	0	0	0	0	0	0	0	0	0	0	0	0	0
20	2003-06-21			0	0	0	4	3	3	0	0	0	0	0	0	0	0	0	0	0	0
21	2005-04-09	2005-04-22	13	1	0	0	0	0	0	0	0	0	0	0	0	0	0	0	0	0	0
22	2006-06-11	2007-04-14	307	0	0	1	5	5	0	0	0	0	0	0	0	0	0	0	0	0	1
23	2004-11-19	2004-11-28	9	1	0	0	0	0	0	0	0	0	0	0	0	0	0	0	0	0	0
24	2007-06-13	2007-06-23	10	1	0	0	0	0	0	0	0	0	0	0	0	0	0	0	0	0	0
25	2006-10-16			0	0	0	1	1	1	0	0	0	0	0	0	0	0	0	0	0	0
26	2000-03-06			0	0	0	1	1	1	0	0	0	0	0	0	0	0	0	0	0	0
27	2006-08-26			0	0	0	3	3	3	0	0	0	0	0	0	0	0	0	0	0	0
28	2006-12-06			0	0	0	5	5	5	0	0	0	0	0	0	0	0	0	0	0	0
29	2007-09-17	2007-09-19	2	1	0	0	0	0	0	0	0	0	0	0	0	0	0	0	0	0	0
30	2001-03-28	2001-03-28	0	1	0	0	0	0	0	0	0	0	0	0	0	0	0	0	0	0	0
31	2001-06-16	2001-06-18	2	1	0	0	0	0	0	0	0	0	0	0	0	0	0	0	0	0	0
32	2005-11-17	2005-11-20	3	1	0	0	0	0	0	0	0	0	0	0	0	0	0	0	0	0	0
33	2003-07-11	2003-07-24	13	1	0	0	0	0	0	0	0	0	0	0	0	0	0	0	0	0	0
34	2006-12-02	2007-02-01	61	0	0	1	3	3	0	0	0	0	0	0	0	0	0	0	0	0	1
35	2000-06-20	2000-08-03	44	0	0	1	3	3	0	0	0	0	0	0	0	0	0	0	0	0	1
